# Supplementary material for: Emergence of carbapenem-resistant putative hypervirulent Klebsiella pneumoniae ST147 with a distinct hybrid plasmid in Türkiye
Source: Emerg Microbes Infect. 2026 Mar 31;15(1):2653280. doi: 10.1080/22221751.2026.2653280 (PMC13084844; doi:10.1080/22221751.2026.2653280)
Supplement: SupplementaryTable_S1.xlsx [file TEMI_A_2653280_SM8334.xlsx]

## Sheet: Sheet1
sample	enterobacterales__species__species	klebsiella_pneumo_complex__mlst__ST	klebsiella_pneumo_complex__mlst__gapA	klebsiella_pneumo_complex__mlst__infB	klebsiella_pneumo_complex__mlst__mdh	klebsiella_pneumo_complex__mlst__pgi	klebsiella_pneumo_complex__mlst__phoE	klebsiella_pneumo_complex__mlst__rpoB	klebsiella_pneumo_complex__mlst__tonB	klebsiella__ybst__YbST	klebsiella__ybst__Yersiniabactin	klebsiella__ybst__ybtS	klebsiella__ybst__ybtX	klebsiella__ybst__ybtQ	klebsiella__ybst__ybtP	klebsiella__ybst__ybtA	klebsiella__ybst__irp2	klebsiella__ybst__irp1	klebsiella__ybst__ybtU	klebsiella__ybst__ybtT	klebsiella__ybst__ybtE	klebsiella__ybst__fyuA	klebsiella__ybst__spurious_ybt_hits	klebsiella__cbst__CbST	klebsiella__cbst__Colibactin	klebsiella__cbst__clbA	klebsiella__cbst__clbB	klebsiella__cbst__clbC	klebsiella__cbst__clbD	klebsiella__cbst__clbE	klebsiella__cbst__clbF	klebsiella__cbst__clbG	klebsiella__cbst__clbH	klebsiella__cbst__clbI	klebsiella__cbst__clbL	klebsiella__cbst__clbM	klebsiella__cbst__clbN	klebsiella__cbst__clbO	klebsiella__cbst__clbP	klebsiella__cbst__clbQ	klebsiella__cbst__spurious_clb_hits	klebsiella__abst__AbST	klebsiella__abst__Aerobactin	klebsiella__abst__iucA	klebsiella__abst__iucB	klebsiella__abst__iucC	klebsiella__abst__iucD	klebsiella__abst__iutA	klebsiella__abst__spurious_abst_hits
TR-041	Klebsiella pneumoniae	ST2096	1	6	1	1	1	46	1	140-1LV	ybt 14; ICEKp5	4	100	31	4	1	67	171	2	4	4	36	-	0	-	-	-	-	-	-	-	-	-	-	-	-	-	-	-	-	-	1,ST1	iuc 1,iuc 1	1,1	1,1	1,1	1,1	1,1	-
TR-034	Klebsiella pneumoniae	ST2096	1	6	1	1	1	46	1	140-1LV	ybt 14; ICEKp5	4	100	31	4	1	67	171	2	4	4	36	-	0	-	-	-	-	-	-	-	-	-	-	-	-	-	-	-	-	-	1,ST1	iuc 1,iuc 1	1,1	1,1	1,1	1,1	1,1	-
TR-030	Klebsiella pneumoniae	ST2096	1	6	1	1	1	46	1	140-1LV	ybt 14; ICEKp5	4	100	31	4	1	67	171	2	4	4	36	-	0	-	-	-	-	-	-	-	-	-	-	-	-	-	-	-	-	-	1,ST1	iuc 1,iuc 1	1,1	1,1	1,1	1,1	1,1	-
TR-242	Klebsiella pneumoniae	ST2096	1	6	1	1	1	46	1	0	-	-	-	-	-	-	-	-	-	-	-	-	-	0	-	-	-	-	-	-	-	-	-	-	-	-	-	-	-	-	-	1,ST1	iuc 1,iuc 1	1,1	1,1	1,1	1,1	1,1	-
TR-020	Klebsiella pneumoniae	ST2096	1	6	1	1	1	46	1	140-1LV	ybt 14; ICEKp5	4	100	31	4	1	67	171	2	4	4	36	-	0	-	-	-	-	-	-	-	-	-	-	-	-	-	-	-	-	-	1	iuc 1	1	1	1	1	1	-
TR-202	Klebsiella pneumoniae	ST2096	1	6	1	1	1	46	1	0	-	-	-	-	-	-	-	-	-	-	-	-	-	0	-	-	-	-	-	-	-	-	-	-	-	-	-	-	-	-	-	1,ST1	iuc 1,iuc 1	1,1	1,1	1,1	1,1	1,1	-
TR-201	Klebsiella pneumoniae	ST2096	1	6	1	1	1	46	1	140-1LV	ybt 14; ICEKp5	4	100	31	4	1	67	171	2	4	4	36	-	0	-	-	-	-	-	-	-	-	-	-	-	-	-	-	-	-	-	1,ST1	iuc 1,iuc 1	1,1	1,1	1,1	1,1	1,1	-
TR-010	Klebsiella pneumoniae	ST101	2	6	1	5	4	1	6	183	ybt 9; ICEKp3	5	11	6	5	1	25	37	9	5	5	11	-	0	-	-	-	-	-	-	-	-	-	-	-	-	-	-	-	-	-	1,ST1-1LV	iuc 1,iuc 1	1,1	1,1	1,1	1,1	1,1*	-
TR-166	Klebsiella pneumoniae	ST2096	1	6	1	1	1	46	1	140-1LV	ybt 14; ICEKp5	4	100	31	4	1	67	171	2	4	4	36	-	0	-	-	-	-	-	-	-	-	-	-	-	-	-	-	-	-	-	1,ST1	iuc 1,iuc 1	1,1	1,1	1,1	1,1	1,1	-
TR-016	Klebsiella pneumoniae	ST2096	1	6	1	1	1	46	1	140-1LV	ybt 14; ICEKp5	4	100	31	4	1	67	171	2	4	4	36	-	0	-	-	-	-	-	-	-	-	-	-	-	-	-	-	-	-	-	1,ST1	iuc 1,iuc 1	1,1	1,1	1,1	1,1	1,1	-
TR-165	Klebsiella pneumoniae	ST2096	1	6	1	1	1	46	1	140-1LV	ybt 14; ICEKp5	4	100	31	4	1	67	171	2	4	4	36	-	0	-	-	-	-	-	-	-	-	-	-	-	-	-	-	-	-	-	1,ST1	iuc 1,iuc 1	1,1	1,1	1,1	1,1	1,1	-
TR-162	Klebsiella pneumoniae	ST2096	1	6	1	1	1	46	1	140-1LV,ST140-1LV	ybt 14; ICEKp5,ybt 14; ICEKp5	4,4	100100	31,31	4,4	1,1	67,67	171171	2,2	4,4	4,4	36,36	-	0	-	-	-	-	-	-	-	-	-	-	-	-	-	-	-	-	-	1	iuc 1	1	1	1	1	1	-
TR-160	Klebsiella pneumoniae	ST2096	1	6	1	1	1	46	1	140-3LV	ybt 14; ICEKp5 (truncated)	4	100	31	4	1	67	171*	2	4	4*-76%	36	-	0	-	-	-	-	-	-	-	-	-	-	-	-	-	-	-	-	-	1,ST1	iuc 1,iuc 1	1,1	1,1	1,1	1,1	1,1	-
TR-159	Klebsiella pneumoniae	ST2096	1	6	1	1	1	46	1	140-1LV	ybt 14; ICEKp5	4	100	31	4	1	67	171	2	4	4	36	-	0	-	-	-	-	-	-	-	-	-	-	-	-	-	-	-	-	-	1	iuc 1	1	1	1	1	1	-
TR-155	Klebsiella pneumoniae	ST2096	1	6	1	1	1	46	1	140-1LV	ybt 14; ICEKp5	4	100	31	4	1	67	171	2	4	4	36	-	0	-	-	-	-	-	-	-	-	-	-	-	-	-	-	-	-	-	1	iuc 1	1	1	1	1	1	-
TR-153	Klebsiella pneumoniae	ST2096	1	6	1	1	1	46	1	140-1LV	ybt 14; ICEKp5	4	100	31	4	1	67	171	2	4	4	36	-	0	-	-	-	-	-	-	-	-	-	-	-	-	-	-	-	-	-	1,ST1	iuc 1,iuc 1	1,1	1,1	1,1	1,1	1,1	-
TR-152	Klebsiella pneumoniae	ST2096	1	6	1	1	1	46	1	0	-	-	-	-	-	-	-	-	-	-	-	-	-	0	-	-	-	-	-	-	-	-	-	-	-	-	-	-	-	-	-	1,ST1	iuc 1,iuc 1	1,1	1,1	1,1	1,1	1,1	-
TR-151	Klebsiella pneumoniae	ST2096	1	6	1	1	1	46	1	140-1LV	ybt 14; ICEKp5	4	100	31	4	1	67	171	2	4	4	36	-	0	-	-	-	-	-	-	-	-	-	-	-	-	-	-	-	-	-	1,ST1	iuc 1,iuc 1	1,1	1,1	1,1	1,1	1,1	-
TR-146	Klebsiella pneumoniae	ST2096	1	6	1	1	1	46	1	140-1LV	ybt 14; ICEKp5	4	100	31	4	1	67	171	2	4	4	36	-	0	-	-	-	-	-	-	-	-	-	-	-	-	-	-	-	-	-	1,ST1	iuc 1,iuc 1	1,1	1,1	1,1	1,1	1,1	-
TR-143	Klebsiella pneumoniae	ST2096	1	6	1	1	1	46	1	0	-	-	-	-	-	-	-	-	-	-	-	-	-	0	-	-	-	-	-	-	-	-	-	-	-	-	-	-	-	-	-	1,ST1	iuc 1,iuc 1	1,1	1,1	1,1	1,1	1,1	-
TR-022	Klebsiella pneumoniae	ST2096	1	6	1	1	1	46	1	140-2LV	ybt 14; ICEKp5	4	100	31	4*	1	67	171	2	4	4	36	-	0	-	-	-	-	-	-	-	-	-	-	-	-	-	-	-	-	-	1,ST1	iuc 1,iuc 1	1,1	1,1	1,1	1,1	1,1	-
TR-138	Klebsiella pneumoniae	ST2096	1	6	1	1	1	46	1	0	-	-	-	-	-	-	-	-	-	-	-	-	-	0	-	-	-	-	-	-	-	-	-	-	-	-	-	-	-	-	-	1,ST1	iuc 1,iuc 1	1,1	1,1	1,1	1,1	1,1	-
TR-137	Klebsiella pneumoniae	ST2096	1	6	1	1	1	46	1	140-1LV	ybt 14; ICEKp5	4	100	31	4	1	67	171	2	4	4	36	-	0	-	-	-	-	-	-	-	-	-	-	-	-	-	-	-	-	-	1,ST1	iuc 1,iuc 1	1,1	1,1	1,1	1,1	1,1	-
TR-134	Klebsiella pneumoniae	ST2096	1	6	1	1	1	46	1	140-1LV	ybt 14; ICEKp5	4	100	31	4	1	67	171	2	4	4	36	-	0	-	-	-	-	-	-	-	-	-	-	-	-	-	-	-	-	-	1	iuc 1	1	1	1	1	1	-
TR-133	Klebsiella pneumoniae	ST383	2	6	1	3	8	1	18	0	-	-	-	-	-	-	-	-	-	-	-	-	-	0	-	-	-	-	-	-	-	-	-	-	-	-	-	-	-	-	-	63	iuc 1	1	15	1	1	1	-
TR-130	Klebsiella pneumoniae	ST2096	1	6	1	1	1	46	1	140-1LV	ybt 14; ICEKp5	4	100	31	4	1	67	171	2	4	4	36	-	0	-	-	-	-	-	-	-	-	-	-	-	-	-	-	-	-	-	1,ST1	iuc 1,iuc 1	1,1	1,1	1,1	1,1	1,1	-
TR-120	Klebsiella pneumoniae	ST2096	1	6	1	1	1	46	1	140-2LV	ybt 14; ICEKp5	4	100	31	4*	1	67	171	2	4	4	36	-	0	-	-	-	-	-	-	-	-	-	-	-	-	-	-	-	-	-	1,ST1	iuc 1,iuc 1	1,1	1,1	1,1	1,1	1,1	-
TR-114	Klebsiella pneumoniae	ST2096	1	6	1	1	1	46	1	140-2LV	ybt 14; ICEKp5	4	100	31	4*	1	67	171	2	4	4	36	-	0	-	-	-	-	-	-	-	-	-	-	-	-	-	-	-	-	-	1,ST1	iuc 1,iuc 1	1,1	1,1	1,1	1,1	1,1	-
TR-110	Klebsiella pneumoniae	ST2096	1	6	1	1	1	46	1	140-2LV	ybt 14; ICEKp5	4	100	31	4	1	67	171*	2	4	4	36	-	0	-	-	-	-	-	-	-	-	-	-	-	-	-	-	-	-	-	1,ST1	iuc 1,iuc 1	1,1	1,1	1,1	1,1	1,1	-
TR-109	Klebsiella pneumoniae	ST2096	1	6	1	1	1	46	1	140-2LV	ybt 14; ICEKp5	4	100	31	4	1	67	171*	2	4	4	36	-	0	-	-	-	-	-	-	-	-	-	-	-	-	-	-	-	-	-	1,ST1	iuc 1,iuc 1	1,1	1,1	1,1	1,1	1,1	-
TR-107	Klebsiella pneumoniae	ST2096	1	6	1	1	1	46	1	140-2LV	ybt 14; ICEKp5	4	100	31	4	1	67	171*	2	4	4	36	-	0	-	-	-	-	-	-	-	-	-	-	-	-	-	-	-	-	-	1,ST1	iuc 1,iuc 1	1,1	1,1	1,1	1,1	1,1	-
TR-104	Klebsiella pneumoniae	ST2096	1	6	1	1	1	46	1	0	-	-	-	-	-	-	-	-	-	-	-	-	-	0	-	-	-	-	-	-	-	-	-	-	-	-	-	-	-	-	-	1,ST1	iuc 1,iuc 1	1,1	1,1	1,1	1,1	1,1	-
TR-101	Klebsiella pneumoniae	ST2096	1	6	1	1	1	46	1	140-1LV	ybt 14; ICEKp5	4	100	31	4	1	67	171	2	4	4	36	-	0	-	-	-	-	-	-	-	-	-	-	-	-	-	-	-	-	-	1,ST1	iuc 1,iuc 1	1,1	1,1	1,1	1,1	1,1	-
TR-096	Klebsiella pneumoniae	ST2096	1	6	1	1	1	46	1	140-1LV	ybt 14; ICEKp5	4	100	31	4	1	67	171	2	4	4	36	-	0	-	-	-	-	-	-	-	-	-	-	-	-	-	-	-	-	-	1	iuc 1	1	1	1	1	1	-
TR-029	Klebsiella pneumoniae	ST2096	1	6	1	1	1	46	1	140-1LV	ybt 14; ICEKp5	4	100	31	4	1	67	171	2	4	4	36	-	0	-	-	-	-	-	-	-	-	-	-	-	-	-	-	-	-	-	1,ST1	iuc 1,iuc 1	1,1	1,1	1,1	1,1	1,1	-
TR-028	Klebsiella pneumoniae	ST2096	1	6	1	1	1	46	1	140-1LV	ybt 14; ICEKp5	4	100	31	4	1	67	171	2	4	4	36	-	0	-	-	-	-	-	-	-	-	-	-	-	-	-	-	-	-	-	1,ST1	iuc 1,iuc 1	1,1	1,1	1,1	1,1	1,1	-
TR-193	Klebsiella pneumoniae	ST2096	1	6	1	1	1	46	1	140-1LV	ybt 14; ICEKp5	4	100	31	4	1	67	171	2	4	4	36	-	0	-	-	-	-	-	-	-	-	-	-	-	-	-	-	-	-	-	1,ST1	iuc 1,iuc 1	1,1	1,1	1,1	1,1	1,1	-
TR-192	Klebsiella pneumoniae	ST2096	1	6	1	1	1	46	1	140-1LV	ybt 14; ICEKp5	4	100	31	4	1	67	171	2	4	4	36	-	0	-	-	-	-	-	-	-	-	-	-	-	-	-	-	-	-	-	1,ST1	iuc 1,iuc 1	1,1	1,1	1,1	1,1	1,1	-
TR-189	Klebsiella pneumoniae	ST2096	1	6	1	1	1	46	1	140-1LV	ybt 14; ICEKp5	4	100	31	4	1	67	171	2	4	4	36	-	0	-	-	-	-	-	-	-	-	-	-	-	-	-	-	-	-	-	1,ST1	iuc 1,iuc 1	1,1	1,1	1,1	1,1	1,1	-
TR-018	Klebsiella pneumoniae	ST2096	1	6	1	1	1	46	1	140-1LV	ybt 14; ICEKp5	4	100	31	4	1	67	171	2	4	4	36	-	0	-	-	-	-	-	-	-	-	-	-	-	-	-	-	-	-	-	1,ST1	iuc 1,iuc 1	1,1	1,1	1,1	1,1	1,1	-
TR-187	Klebsiella pneumoniae	ST2096	1	6	1	1	1	46	1	140-1LV	ybt 14; ICEKp5	4	100	31	4	1	67	171	2	4	4	36	-	0	-	-	-	-	-	-	-	-	-	-	-	-	-	-	-	-	-	1	iuc 1	1	1	1	1	1	-
TR-182	Klebsiella pneumoniae	ST307-2LV	4	1*	2	52	1	1	7*	0	-	16*-79%	12	4	3	3	61*-0%	54*-66%	3*-0%	10*-0%	9*	39*-78%	ybtU_53*-0%;ybtU_83*-0%;ybtU_84*-0%;ybtT_45*-50%;ybtT_102*-48%;ybtT_102*-0%;ybtT_113*-48%;ybtT_113*-0%;fyuA_262*-78%;fyuA_272*-78%;fyuA_273*-78%	0	-	-	-	-	-	-	-	-	-	-	-	-	-	-	-	-	-	1,ST1	iuc 1,iuc 1	1,1	1,1	1,1	1,1	1,1	-
TR-181	Klebsiella pneumoniae	ST2096	1	6	1	1	1	46	1	140-1LV	ybt 14; ICEKp5	4	100	31	4	1	67	171	2	4	4	36	-	0	-	-	-	-	-	-	-	-	-	-	-	-	-	-	-	-	-	1,ST1	iuc 1,iuc 1	1,1	1,1	1,1	1,1	1,1	-
TR-179	Klebsiella pneumoniae	ST2096	1	6	1	1	1	46	1	140-1LV	ybt 14; ICEKp5	4	100	31	4	1	67	171	2	4	4	36	-	0	-	-	-	-	-	-	-	-	-	-	-	-	-	-	-	-	-	1,ST1	iuc 1,iuc 1	1,1	1,1	1,1	1,1	1,1	-
TR-178	Klebsiella pneumoniae	ST2096	1	6	1	1	1	46	1	140-1LV	ybt 14; ICEKp5	4	100	31	4	1	67	171	2	4	4	36	-	0	-	-	-	-	-	-	-	-	-	-	-	-	-	-	-	-	-	1,ST1	iuc 1,iuc 1	1,1	1,1	1,1	1,1	1,1	-
TR-176	Klebsiella pneumoniae	ST16	2	1	2	1	4	4	4	267-3LV,ST267-3LV	ybt 17; ICEKp10,ybt 17; ICEKp10	6,6	15,15	5,5	13,13	11,11	28*,28*	26*,26*	2,2	1,1	4,4	2,2	-	19-1LV,ST19-1LV	clb 3,clb 3	2*,2*	10,10	2,2	2,2	2,2	4,4	2,2	8,8	2,2	2,2	2,2	2,2	2,2	2,2	2,2	-	1-1LV,ST1-1LV	iuc 1,iuc 1	1,1	1,1	1,1	1,1*	1*,1	-
TR-175	Klebsiella pneumoniae	ST16	2	1	2	1	4	4	4	140-1LV,ST140-1LV	ybt 14; ICEKp5,ybt 14; ICEKp5	4,4	100100	31,31	4,4	1,1	67,67	171171	2,2	4,4	4,4	36,36	-	0	-	2*-0%	-	-	-	-	-	-	-	-	-	2*-0%	-	-	-	2*-0%	-	1,ST1	iuc 1,iuc 1	1,1	1,1	1,1	1,1	1,1	-
TR-174	Klebsiella pneumoniae	.	-	1*	1*	1	-	-	1*	140-1LV,ST140-1LV	ybt 14; ICEKp5,ybt 14; ICEKp5	4,4	4,4	31,31	4,4	1,1	67,67	514514	2,2	4,4	4,4	36,36	-	0	-	2*-0%	-	10*-0%	2*-56%	2*-52%	-	2*-89%	-	-	2*-0%	2*	-	-	-	2*-53%	-	1,ST1	iuc 1,iuc 1	1,1	1,1	1,1	1,1	1,1	-
TR-046	Klebsiella pneumoniae	ST2096	1	6	1	1	1	46	1	0	-	-	-	-	-	-	-	-	-	-	-	-	-	0	-	-	-	-	-	-	-	-	-	-	-	-	-	-	-	-	-	1,ST1	iuc 1,iuc 1	1,1	1,1	1,1	1,1	1,1	-
TR-248	Klebsiella pneumoniae	ST2096	1	6	1	1	1	46	1	140-1LV	ybt 14; ICEKp5	4	100	31	4	1	67	171	2	4	4	36	-	0	-	-	-	-	-	-	-	-	-	-	-	-	-	-	-	-	-	1,ST1	iuc 1,iuc 1	1,1	1,1	1,1	1,1	1,1	-
TR-245	Klebsiella pneumoniae	ST2096	1	6	1	1	1	46	1	0	-	-	-	-	-	-	-	-	-	-	-	-	-	0	-	-	-	-	-	-	-	-	-	-	-	-	-	-	-	-	-	1	iuc 1	1	1	1	1	1	-
TR-239	Klebsiella pneumoniae	ST2096	1	6	1	1	1	46	1	140-1LV	ybt 14; ICEKp5	4	100	31	4	1	67	171	2	4	4	36	-	0	-	-	-	-	-	-	-	-	-	-	-	-	-	-	-	-	-	1,ST1	iuc 1,iuc 1	1,1	1,1	1,1	1,1	1,1	-
TR-238	Klebsiella pneumoniae	ST2096	1	6	1	1	1	46	1	140-1LV	ybt 14; ICEKp5	4	100	31	4	1	67	171	2	4	4	36	-	0	-	-	-	-	-	-	-	-	-	-	-	-	-	-	-	-	-	1,ST1	iuc 1,iuc 1	1,1	1,1	1,1	1,1	1,1	-
TR-203	Klebsiella pneumoniae	ST2096	1	6	1	1	1	46	1	140-1LV	ybt 14; ICEKp5	4	100	31	4	1	67	171	2	4	4	36	-	0	-	-	-	-	-	-	-	-	-	-	-	-	-	-	-	-	-	1,ST1	iuc 1,iuc 1	1,1	1,1	1,1	1,1	1,1	-
TR-199	Klebsiella pneumoniae	ST2096	1	6	1	1	1	46	1	140-1LV	ybt 14; ICEKp5	4	100	31	4	1	67	171	2	4	4	36	-	0	-	-	-	-	-	-	-	-	-	-	-	-	-	-	-	-	-	1	iuc 1	1	1	1	1	1	-
TR-198	Klebsiella pneumoniae	ST2096	1	6	1	1	1	46	1	140-1LV	ybt 14; ICEKp5	4	100	31	4	1	67	171	2	4	4	36	-	0	-	-	-	-	-	-	-	-	-	-	-	-	-	-	-	-	-	1,ST1	iuc 1,iuc 1	1,1	1,1	1,1	1,1	1,1	-
TR-196	Klebsiella pneumoniae	ST2096	1	6	1	1	1	46	1	140-1LV	ybt 14; ICEKp5	4	100	31	4	1	67	171	2	4	4	36	-	0	-	-	-	-	-	-	-	-	-	-	-	-	-	-	-	-	-	1	iuc 1	1	1	1	1	1	-
PF109	Klebsiella pneumoniae	ST383	2	6	1	3	8	1	18	0	-	-	-	-	-	-	-	-	-	-	-	-	-	0	-	-	-	-	-	-	-	-	-	-	-	-	-	-	-	-	-	63	iuc 1	1	15	1	1	1	-
PF145	Klebsiella pneumoniae	ST383	2	6	1	3	8	1	18	0	-	-	-	-	-	-	-	-	-	-	-	-	-	0	-	-	-	-	-	-	-	-	-	-	-	-	-	-	-	-	-	63	iuc 1	1	15	1	1	1	-
PF149	Klebsiella pneumoniae	ST147	3	4	6	1	7	4	38	584-2LV	ybt 9; ICEKp?	5	11	6	5	1	293	318	9	5	142	11	-	0	-	-	-	-	-	-	-	-	-	-	-	-	-	-	-	-	-	63	iuc 1	1	15	1	1	1	-
PF201	Klebsiella pneumoniae	ST383	2	6	1	3	8	1	18	0	-	-	-	-	-	-	-	-	-	-	-	-	-	0	-	-	-	-	-	-	-	-	-	-	-	-	-	-	-	-	-	63	iuc 1	1	15	1	1	1	-
PF207	Klebsiella pneumoniae	ST307	4	1	2	52	1	1	7	0	-	-	-	-	-	-	-	-	-	-	-	-	-	0	-	-	-	-	-	-	-	-	-	-	-	-	-	-	-	-	-	63	iuc 1	1	15	1	1	1	-
PF208	Klebsiella pneumoniae	ST307	4	1	2	52	1	1	7	0	-	-	-	-	-	-	-	-	-	-	-	-	-	0	-	-	-	-	-	-	-	-	-	-	-	-	-	-	-	-	-	63	iuc 1	1	15	1	1	1	-
PF233	Klebsiella pneumoniae	ST2096	1	6	1	1	1	46	1	140-2LV	ybt 14; ICEKp5 (truncated)	4	100*-15%	31	4	1	67	372	2	4	4	36	-	0	-	-	-	-	-	-	-	-	-	-	-	-	-	-	-	-	-	1,ST1	iuc 1,iuc 1	1,1	1,1	1,1	1,1	1,1	-
PF243	Klebsiella pneumoniae	ST147	3	4	6	1	7	4	38	584-2LV	ybt 9; ICEKp?	5	11	6	5	1	293	318	9	5	142	11	-	0	-	-	-	-	-	-	-	-	-	-	-	-	-	-	-	-	-	63,ST63	iuc 1,iuc 1	1,1	15,15	1,1	1,1	1,1	-
PF245	Klebsiella pneumoniae	ST147	3	4	6	1	7	4	38	584-2LV	ybt 9; ICEKp?	5	11	6	5	1	293	318	9	5	142	11	-	0	-	-	-	-	-	-	-	-	-	-	-	-	-	-	-	-	-	63,ST63	iuc 1,iuc 1	1,1	15,15	1,1	1,1	1,1	-
PF255	Klebsiella pneumoniae	ST2096	1	6	1	1	1	46	1	140-4LV	ybt 14; ICEKp5	4*	100	31	4	1	67*	171	2	4*	4	36	-	0	-	-	-	-	-	-	-	-	-	-	-	-	-	-	-	-	-	1,ST1	iuc 1,iuc 1	1,1	1,1	1,1	1,1	1,1	-
PF298	Klebsiella pneumoniae	ST2096	1	6	1	1	1	46	1	140-1LV	ybt 14; ICEKp5	4	100	31	4	1	67	171	2	4	4	36	-	0	-	-	-	-	-	-	-	-	-	-	-	-	-	-	-	-	-	1	iuc 1	1	1	1	1	1	-
PF300	Klebsiella pneumoniae	ST2096	1	6	1	1	1	46	1	140-3LV	ybt 14; ICEKp5	4	100	31	4	1*	67	171	2	4	4	36*	-	0	-	-	-	-	-	-	-	-	-	-	-	-	-	-	-	-	-	1,ST1	iuc 1,iuc 1	1,1	1,1	1,1	1,1	1,1	-
PF326	Klebsiella pneumoniae	ST2096	1	6	1	1	1	46	1	140-2LV	ybt 14; ICEKp5	4	100	31	4*	1	67	171	2	4	4	36	-	0	-	-	-	-	-	-	-	-	-	-	-	-	-	-	-	-	-	63	iuc 1	1	15	1	1	1	-
PF332	Klebsiella pneumoniae	ST383	2	6	1	3	8	1	18	0	-	-	-	-	-	-	-	-	-	-	-	-	-	0	-	-	-	-	-	-	-	-	-	-	-	-	-	-	-	-	-	63	iuc 1	1	15	1	1	1	-
PF343	Klebsiella pneumoniae	ST147	3	4	6	1	7	4	38	584-2LV	ybt 9; ICEKp?	5	11	6	5	1	293	318	9	5	142	11	-	0	-	-	-	-	-	-	-	-	-	-	-	-	-	-	-	-	-	63,ST63	iuc 1,iuc 1	1,1	15,15	1,1	1,1	1,1	-
PF346	Klebsiella pneumoniae	ST147	3	4	6	1	7	4	38	584-2LV	ybt 9; ICEKp?	5	11	6	5	1	293	318	9	5	142	11	-	0	-	-	-	-	-	-	-	-	-	-	-	-	-	-	-	-	-	63,ST63	iuc 1,iuc 1	1,1	15,15	1,1	1,1	1,1	-
PF363	Klebsiella pneumoniae	ST383	2	6	1	3	8	1	18	0	-	-	-	-	-	-	-	-	-	-	-	-	-	0	-	-	-	-	-	-	-	-	-	-	-	-	-	-	-	-	-	63,ST63	iuc 1,iuc 1	1,1	15,15	1,1	1,1	1,1	-
PF374	Klebsiella pneumoniae	ST147	3	4	6	1	7	4	38	584-2LV	ybt 9; ICEKp?	5	11	6	5	1	293	318	9	5	142	11	-	0	-	-	-	-	-	-	-	-	-	-	-	-	-	-	-	-	-	63,ST63	iuc 1,iuc 1	1,1	15,15	1,1	1,1	1,1	-
PF407	Klebsiella pneumoniae	ST147	3	4	6	1	7	4	38	584-3LV	ybt 9; ICEKp?	5	11	6	5	1	293	318*	9	5	142	11	-	0	-	-	-	-	-	-	-	-	-	-	-	-	-	-	-	-	-	63,ST63	iuc 1,iuc 1	1,1	15,15	1,1	1,1	1,1	-
PF414	Klebsiella pneumoniae	ST2096	1	6	1	1	1	46	1	140-3LV	ybt 14; ICEKp5	4	100	31	4	1*	67	171	2	4	4	36*	-	0	-	-	-	-	-	-	-	-	-	-	-	-	-	-	-	-	-	1	iuc 1	1	1	1	1	1	-
PF41	Klebsiella pneumoniae	ST383	2	6	1	3	8	1	18	0	-	-	-	-	-	-	-	-	-	-	-	-	-	0	-	-	-	-	-	-	-	-	-	-	-	-	-	-	-	-	-	63	iuc 1	1	15	1	1	1	-
PF426	Klebsiella pneumoniae	ST395	3	1	2	4	1	1	4	530-3LV	ybt 16; ICEKp12	87	15	121	126	11	245	325*	2	11	4	2	-	0	-	-	-	-	-	-	-	-	-	-	-	-	-	-	-	-	-	63,ST63	iuc 1,iuc 1	1,1	15,15	1,1	1,1	1,1	-
PF437	Klebsiella pneumoniae	ST147	3	4	6	1	7	4	38	584-2LV	ybt 9; ICEKp?	5	11	6	5	1	293	318	9	5	142	11	-	0	-	-	-	-	-	-	-	-	-	-	-	-	-	-	-	-	-	63,ST63	iuc 1,iuc 1	1,1	15,15	1,1	1,1	1,1	-
PF438	Klebsiella pneumoniae	ST147	3	4	6	1	7	4	38	584-2LV	ybt 9; ICEKp?	5	11	6	5	1	293	318	9	5	142	11	-	0	-	-	-	-	-	-	-	-	-	-	-	-	-	-	-	-	-	63,ST63	iuc 1,iuc 1	1,1	15,15	1,1	1,1	1,1	-
PF452	Klebsiella pneumoniae	ST383	2	6	1	3	8	1	18	183-1LV	ybt 9; ICEKp3	5	11	6	5	1	25	37	9	5	107	11	-	0	-	-	-	-	-	-	-	-	-	-	-	-	-	-	-	-	-	63,ST63	iuc 1,iuc 1	1,1	15,15	1,1	1,1	1,1	-
PF512	Klebsiella pneumoniae	ST395	3	1	2	4	1	1	4	530-3LV	ybt 16; ICEKp12 (truncated)	87	15	121	126	11	245*-59%	325	2	11	4	2	-	0	-	-	-	-	-	-	-	-	-	-	-	-	-	-	-	-	-	63-1LV,ST63-1LV	iuc 1,iuc 1	1,1	15,15	1*,1*	1,1	1,1	-
PF535	Klebsiella pneumoniae	ST383	2	6	1	3	8	1	18	183-1LV	ybt 9; ICEKp3	5	11	6	5	1	25	37	9	5	107	11	-	0	-	-	-	-	-	-	-	-	-	-	-	-	-	-	-	-	-	63,ST63	iuc 1,iuc 1	1,1	15,15	1,1	1,1	1,1	-
PF573	Klebsiella pneumoniae	ST147	3	4	6	1	7	4	38	584-2LV	ybt 9; ICEKp?	5	11	6	5	1	293	318	9	5	142	11	-	0	-	-	-	-	-	-	-	-	-	-	-	-	-	-	-	-	-	63,ST63	iuc 1,iuc 1	1,1	15,15	1,1	1,1	1,1	-
PF575	Klebsiella pneumoniae	ST147	3	4	6	1	7	4	38	584-2LV	ybt 9; ICEKp?	5	11	6	5	1	293	318	9	5	142	11	-	0	-	-	-	-	-	-	-	-	-	-	-	-	-	-	-	-	-	63,ST63	iuc 1,iuc 1	1,1	15,15	1,1	1,1	1,1	-
PF589	Klebsiella pneumoniae	ST383-1LV	2*	6	1	3	8	1	18	0	-	-	-	-	-	-	-	-	-	-	-	-	-	0	-	-	-	-	-	-	-	-	-	-	-	-	-	-	-	-	-	63,ST63	iuc 1,iuc 1	1,1	15,15	1,1	1,1	1,1	-
PF600	Klebsiella pneumoniae	ST2096	1	6	1	1	1	46	1	140-2LV	ybt 14; ICEKp5 (truncated)	4	100	31	4	1	67*-44%	171	2	4	4	36	-	0	-	-	-	-	-	-	-	-	-	-	-	-	-	-	-	-	-	1,ST1	iuc 1,iuc 1	1,1	1,1	1,1	1,1	1,1	-
PF603	Klebsiella pneumoniae	ST2096	1	6	1	1	1	46	1	140-1LV	ybt 14; ICEKp5 (truncated)	4	100*-15%	31	4	1	67	171	2	4	4	36	-	0	-	-	-	-	-	-	-	-	-	-	-	-	-	-	-	-	-	1,ST1	iuc 1,iuc 1	1,1	1,1	1,1	1,1	1,1	-
PF609	Klebsiella pneumoniae	ST2096-2LV	1	6	-	1	1	46	-	0	-	4*-0%	4*-0%	31*	8-31%	1	381*-6%	171*-0%	2	4*-0%	4*-0%	36-61%	ybtX_138*-0%;ybtX_138*-15%;irp1_533*-16%;irp1_533*-0%;ybtT_102*-0%;ybtT_113*-0%	0	-	-	-	-	-	-	-	-	-	-	-	-	-	-	-	-	-	1,ST63	iuc 1,iuc 1	1,1	1,15	1,1	1,1	1,1	-
PF612	Klebsiella pneumoniae	ST147	3	4	6	1	7	4	38	584-3LV	ybt 9; ICEKp?	5	11	6	5	1	293	318*	9	5	142	11	-	0	-	-	-	-	-	-	-	-	-	-	-	-	-	-	-	-	-	63,ST63	iuc 1,iuc 1	1,1	15,15	1,1	1,1	1,1	-
PF613	Klebsiella pneumoniae	ST147	3	4	6	1	7	4	38	584-3LV	ybt 9; ICEKp?	5	11	6	5	1	293	318*	9	5	142	11	-	0	-	-	-	-	-	-	-	-	-	-	-	-	-	-	-	-	-	63	iuc 1	1	15	1	1	1	-
PF623	Klebsiella pneumoniae	ST147	3	4	6	1	7	4	38	584-3LV	ybt 9; ICEKp? (truncated)	5	11	6	5	1	293	318*-18%	9	5	142	11	-	0	-	-	-	-	-	-	-	-	-	-	-	-	-	-	-	-	-	63,ST63	iuc 1,iuc 1	1,1	15,15	1,1	1,1	1,1	-
PF627	Klebsiella pneumoniae	ST147	3	4	6	1	7	4	38	584-3LV	ybt 9; ICEKp?	5	11	6	5	1	293	318*	9	5	142	11	-	0	-	-	-	-	-	-	-	-	-	-	-	-	-	-	-	-	-	63,ST63	iuc 1,iuc 1	1,1	15,15	1,1	1,1	1,1	-
PF630	Klebsiella pneumoniae	ST147	3	4	6	1	7	4	38	584-2LV	ybt 9; ICEKp?	5	11	6	5	1	293	318	9	5	142	11	-	0	-	-	-	-	-	-	-	-	-	-	-	-	-	-	-	-	-	63,ST63	iuc 1,iuc 1	1,1	15,15	1,1	1,1	1,1	-
PF637	Klebsiella pneumoniae	ST2096	1	6	1	1	1	46	1	140-2LV	ybt 14; ICEKp5 (truncated)	4	100	31	4	1	67*-40%	171	2	4	4	36	-	0	-	-	-	-	-	-	-	-	-	-	-	-	-	-	-	-	-	1,ST1	iuc 1,iuc 1	1,1	1,1	1,1	1,1	1,1	-
PF642	Klebsiella pneumoniae	ST2096	1	6	1	1	1	46	1	0	-	-	-	-	-	-	-	-	-	-	-	-	-	0	-	-	-	-	-	-	-	-	-	-	-	-	-	-	-	-	-	63,ST63	iuc 1,iuc 1	1,1	15,15	1,1	1,1	1,1	-
PF672	Klebsiella pneumoniae	ST36-4LV	2*	4	2	1*	-	1	7	0	-	16*-67%	11*-0%	4*-0%	3*-0%	3*-0%	220*-11%	50*-0%	38*	10*-0%	23*	2	ybtS_117*-67%;ybtQ_178*-0%;ybtA_92*-0%;ybtA_100*-0%;irp1_533*-0%;ybtT_102*-0%;ybtT_113*-0%	0	-	-	-	-	-	-	-	-	-	-	-	-	-	-	-	-	-	63,ST63	iuc 1,iuc 1	1,1	15,15	1,1	1,1	1,1	-
PF684	Klebsiella pneumoniae	ST147	3	4	6	1	7	4	38	584-2LV	ybt 9; ICEKp?	5	11	6	5	1	293	318	9	5	142	11	-	0	-	-	-	-	-	-	-	-	-	-	-	-	-	-	-	-	-	63,ST63	iuc 1,iuc 1	1,1	15,15	1,1	1,1	1,1	-
PF699	Klebsiella pneumoniae	ST147	3	4	6	1	7	4	38	584-2LV	ybt 9; ICEKp?	5	11	6	5	1	293	318	9	5	142	11	-	0	-	-	-	-	-	-	-	-	-	-	-	-	-	-	-	-	-	63,ST63	iuc 1,iuc 1	1,1	15,15	1,1	1,1	1,1	-
PF700	Klebsiella pneumoniae	ST307	4	1	2	52	1	1	7	267	ybt 17; ICEKp10	6	15	5	13	11	28	26	2	11	4	2	-	19-3LV	clb 3	2	47	2	2	2	4	2	8	2*	2	2	2	2*	2	2	-	63,ST63	iuc 1,iuc 1	1,1	15,15	1,1	1,1	1,1	-
PF701	Klebsiella pneumoniae	ST307	4	1	2	52	1	1	7	267	ybt 17; ICEKp10	6	15	5	13	11	28	26	2	11	4	2	-	19-4LV	clb 3	2	47	2	2	2	4	2	8	2*	2	2	2*	2*	2	2	-	63,ST63	iuc 1,iuc 1	1,1	15,15	1,1	1,1	1,1	-
PF713	Klebsiella pneumoniae	ST2096	1	6	1	1	1	46	1	140-3LV	ybt 14; ICEKp5	4	100	31	4	1	67	171*	2	4	4	36*	-	0	-	-	-	-	-	-	-	-	-	-	-	-	-	-	-	-	-	1	iuc 1	1	1	1	1	1	-
PF722	Klebsiella pneumoniae	ST383	2	6	1	3	8	1	18	0	-	-	-	-	-	-	-	-	-	-	-	-	-	0	-	-	-	-	-	-	-	-	-	-	-	-	-	-	-	-	-	63,ST63	iuc 1,iuc 1	1,1	15,15	1,1	1,1	1,1	-
PF723	Klebsiella pneumoniae	ST1153-4LV	3	3	-	-	7	-	-	584-3LV	ybt 9; ICEKp? (truncated)	5	11	6	5	1	293*-0%	318*	9	5	142	11	-	0	-	-	-	-	-	-	-	-	-	-	-	-	-	-	-	-	-	63,ST63	iuc 1,iuc 1	1,1	15,15	1,1	1,1	1,1	-
PF725	Klebsiella pneumoniae	ST2096	1	6	1	1	1	46	1	140-2LV	ybt 14; ICEKp5	4	100	31	4*	1	67	171	2	4	4	36	-	0	-	-	-	-	-	-	-	-	-	-	-	-	-	-	-	-	-	63	iuc 1	1	15	1	1	1	-
PF729	Klebsiella pneumoniae	ST307	4	1	2	52	1	1	7	183-1LV	ybt 9; ICEKp3	5	11	6	5	1	25	37	9	5	5	11*	-	0	-	-	-	-	-	-	-	-	-	-	-	-	-	-	-	-	-	63	iuc 1	1	15	1	1	1	-
PF743	Klebsiella pneumoniae	ST147	3	4	6	1	7	4	38	584-4LV	ybt 9; ICEKp?	5	11	6	5*	1	293	318*	9	5	142	11	-	0	-	-	-	-	-	-	-	-	-	-	-	-	-	-	-	-	-	63,ST63	iuc 1,iuc 1	1,1	15,15	1,1	1,1	1,1	-
PF748	Klebsiella pneumoniae	ST147	3	4	6	1	7	4	38	584-3LV	ybt 9; ICEKp?	5	11	6	5	1	293	318*	9	5	142	11	-	0	-	-	-	-	-	-	-	-	-	-	-	-	-	-	-	-	-	63,ST63	iuc 1,iuc 1	1,1	15,15	1,1	1,1	1,1	-
PF768	Klebsiella pneumoniae	ST147	3	4	6	1	7	4	38	584-3LV	ybt 9; ICEKp? (truncated)	5	11	6	5	1*-24%	293	318	9	5	142	11	-	0	-	-	-	-	-	-	-	-	-	-	-	-	-	-	-	-	-	63	iuc 1	1	15	1	1	1	-
PF818	Klebsiella pneumoniae	ST147	3	4	6	1	7	4	38	584-2LV	ybt 9; ICEKp?	5	11	6	5	1	293	318	9	5	142	11	-	0	-	-	-	-	-	-	-	-	-	-	-	-	-	-	-	-	-	63,ST63	iuc 1,iuc 1	1,1	15,15	1,1	1,1	1,1	-
PF83	Klebsiella pneumoniae	ST5859	3	1	2	386	1	46	4	280,ST280	ybt 16; ICEKp12,ybt 16; ICEKp12	6,6	15,15	5,5	4,4	11,11	125125	129129	2,2	11,11	51,51	2,2	-	0	-	-	-	-	-	-	-	-	-	-	-	-	-	-	-	-	-	63,ST63	iuc 1,iuc 1	1,1	15,15	1,1	1,1	1,1	-
PF875	Klebsiella pneumoniae	ST147	3	4	6	1	7	4	38	584-2LV	ybt 9; ICEKp?	5	11	6	5	1	293	318	9	5	142	11	-	0	-	-	-	-	-	-	-	-	-	-	-	-	-	-	-	-	-	63,ST63	iuc 1,iuc 1	1,1	15,15	1,1	1,1	1,1	-
PF886	Klebsiella pneumoniae	ST2096	1	6	1	1	1	46	1	140-2LV	ybt 14; ICEKp5	4	100	31	4*	1	67	171	2	4	4	36	-	0	-	-	-	-	-	-	-	-	-	-	-	-	-	-	-	-	-	1	iuc 1	1	1	1	1	1	-
PF894	Klebsiella pneumoniae	ST592-3LV	-	3	6	1	-	4	-	0	-	5	11	5-22%	4-31%	1	247*-6%	318*-15%	2*-0%	4*	4*	2*-88%	irp1_1*-15%;irp1_2*-15%;irp1_3*-15%;irp1_4*-15%;irp1_5*-15%;irp1_6*-15%;irp1_7*-15%;irp1_8*-15%;irp1_9*-15%;irp1_10*-15%;irp1_11*-15%;irp1_12*-15%;irp1_13*-15%;irp1_14*-15%;irp1_15*-15%;irp1_16*-15%;irp1_17*-15%;irp1_18*-15%;irp1_19*-15%;irp1_20*-15%;irp1_21*-15%;irp1_22*-15%;irp1_23*-15%;irp1_24*-15%;irp1_25*-15%;irp1_26*-15%;irp1_27*-15%;irp1_28*-15%;irp1_29*-15%;irp1_30*-15%;irp1_31*-15%;irp1_…	0	-	-	-	-	-	-	-	-	-	-	-	-	-	-	-	-	-	63,ST1-1LV	iuc 1,iuc 1	1,1	15,1*	1,1	1,1	1,1	-
PF895	Klebsiella pneumoniae	ST2096	1	6	1	1	1	46	1	140-1LV	ybt 14; ICEKp5	4	100	31	4	1	67	171	2	4	4	36	-	0	-	-	-	-	-	-	-	-	-	-	-	-	-	-	-	-	-	1,ST1	iuc 1,iuc 1	1,1	1,1	1,1	1,1	1,1	-
PF924	Klebsiella pneumoniae	ST147-1LV	3	40	6	1	7	4	38	173-2LV	ybt 9; ICEKp3	5	11	6	5	1	293	318*	9	5	5	11	-	0	-	-	-	-	-	-	-	-	-	-	-	-	-	-	-	-	-	63,ST63	iuc 1,iuc 1	1,1	15,15	1,1	1,1	1,1	-
PF926	Klebsiella pneumoniae	ST2096	1	6	1	1	1	46	1	140-2LV	ybt 14; ICEKp5	4	100	31	4*	1	67	171	2	4	4	36	-	0	-	-	-	-	-	-	-	-	-	-	-	-	-	-	-	-	-	63	iuc 1	1	15	1	1	1	-
PF934	Klebsiella pneumoniae	ST383	2	6	1	3	8	1	18	0	-	-	-	-	-	-	-	-	-	-	-	-	-	0	-	-	-	-	-	-	-	-	-	-	-	-	-	-	-	-	-	63-1LV	iuc 1	1*	15	1	1	1	-
PF302	Klebsiella pneumoniae	ST147	3	4	6	1	7	4	38	584-2LV	ybt 9; ICEKp?	5	11	6	5	1	293	318	9	5	142	11	-	0	-	-	-	-	-	-	-	-	-	-	-	-	-	-	-	-	-	63	iuc 1	1	15	1	1	1	-
PF344	Klebsiella pneumoniae	ST147	3	4	6	1	7	4	38	584-2LV	ybt 9; ICEKp?	5	11	6	5	1	293	318	9	5	142	11	-	0	-	-	-	-	-	-	-	-	-	-	-	-	-	-	-	-	-	63,ST63	iuc 1,iuc 1	1,1	15,15	1,1	1,1	1,1	-
PF379	Klebsiella pneumoniae	ST2096	1	6	1	1	1	46	1	140-2LV	ybt 14; ICEKp5	4	100	31	4*	1	67	171	2	4	4	36	-	0	-	-	-	-	-	-	-	-	-	-	-	-	-	-	-	-	-	1	iuc 1	1	1	1	1	1	-
PF487	Klebsiella pneumoniae	ST2096	1	6	1	1	1	46	1	0	-	-	-	-	-	-	-	-	-	-	-	-	-	0	-	-	-	-	-	-	-	-	-	-	-	-	-	-	-	-	-	1	iuc 1	1	1	1	1	1	-
PF576	Klebsiella pneumoniae	ST2096	1	6	1	1	1	46	1	140-2LV	ybt 14; ICEKp5	4	100	31	4*	1	67	171	2	4	4	36	-	0	-	-	-	-	-	-	-	-	-	-	-	-	-	-	-	-	-	63	iuc 1	1	15	1	1	1	-
PF605	Klebsiella pneumoniae	ST147	3	4	6	1	7	4	38	584-3LV	ybt 9; ICEKp?	5	11	6	5	1	293	318*	9	5	142	11	-	0	-	-	-	-	-	-	-	-	-	-	-	-	-	-	-	-	-	63	iuc 1	1	15	1	1	1	-
PF606	Klebsiella pneumoniae	ST101	2	6	1	5	4	1	6	183-2LV	ybt 9; ICEKp3	5	11	6*	5	1	25	37	9	5	107	11	-	0	-	-	-	-	-	-	-	-	-	-	-	-	-	-	-	-	-	1	iuc 1	1	1	1	1	1	-
PF607	Klebsiella pneumoniae	ST147	3	4	6	1	7	4	38	584-3LV	ybt 9; ICEKp?	5	11	6	5	1	293	318*	9	5	142	11	-	0	-	-	-	-	-	-	-	-	-	-	-	-	-	-	-	-	-	63	iuc 1	1	15	1	1	1	-
PF628	Klebsiella pneumoniae	ST147	3	4	6	1	7	4	38	584-3LV	ybt 9; ICEKp?	5	11	6	5	1	293	318*	9	5	142	11	-	0	-	-	-	-	-	-	-	-	-	-	-	-	-	-	-	-	-	63	iuc 1	1	15	1	1	1	-
[truncated: 58 more columns]
