# Supplementary material for: Emergence of carbapenem-resistant putative hypervirulent Klebsiella pneumoniae ST147 with a distinct hybrid plasmid in Türkiye
Source: Emerg Microbes Infect. 2026 Mar 31;15(1):2653280. doi: 10.1080/22221751.2026.2653280 (PMC13084844; doi:10.1080/22221751.2026.2653280)
Supplement: SupplementaryTable_S2.xlsx [file TEMI_A_2653280_SM8332.xlsx]

## Sheet: Sheet1
Sample Code	Colistin MIC	Piperacillin/tazobactam MIC	Ceftolozane-Tazobactam MIC	Ceftazidime Avibactam MIC	Meropenem MIC	Ertapenem R/S	Imipenem R/S	CZA Resistance	Source of Isolate	Region	Isolation Year
PF41	>8	>32/4	>8/4	>16/4	>16	R	R	1	Blood	İstanbul	2022
PF83	0.5	>32/4	>8/4	>16/4	>16	R	R	1	Blood	Aegean	2022
PF109	>8	>32/4	>8/4	>16/4	>16	R	R	1	Tracheal aspirates	İstanbul	2022
PF145	>8	32/4	>8/4	>16/4	>16	?	R	1	Tracheal aspirates	İstanbul	2022
PF149	0.5	>32/4	>8/4	>16/4	>16	R	R	1	Blood	Aegean	2022
PF201	1	>32/4	>8/4	>16/4	>16	R	R	1	Blood	Aegean	2022
PF207	1	>32/4	>8/4	>16/4	>16	R	R	1	Blood	Aegean	2022
PF208	0.5	>32/4	>8/4	>16/4	>16	R	R	1	Blood	Aegean	2022
PF233	8	>32/4	>8/4	2	>16	R	R	0	Sputum	West Anatolia	2022
PF243	0.5	>32/4	>8/4	>16/4	>16	R	R	1	Blood	Aegean	2022
PF245	1	>32/4	>8/4	>16/4	>16	R	R	1	Tracheal aspirates	Aegean	2022
PF255	0.5	>32/4	>8/4	1	>16			0	Tracheal aspirates	İstanbul	2022
PF298	0.5	32/4	>8/4	>16/4	>16	R	R	1	Blood	Mediterranean	2023
PF300	0.5	>32/4	>8/4	1	>16	R	R	0	Blood	Mediterranean	2022
PF302	0.5	>32/4	>8/4	>16/4	>16	R	R	1	Blood	Aegean	2022
PF326	0.5	>32/4	>8/4	>16/4	>16	R	R	1	Blood	Aegean	2022
PF332	1	>32/4	>8/4	1	>16	R	I	0	Bronchoalveolar lavage fluid	Aegean	2022
PF343	2	>32/4	>8/4	>16/4	>16	R	R	1	Blood	Aegean	2022
PF344	4	>32/4	>8/4	>16/4	>16	R	R	1	Blood	Aegean	2022
PF346	0.5	>32/4	>8/4	>16/4	>16	R	R	1	Blood	Aegean	2022
PF363	1	>32/4	>8/4	>16/4	>16	R	R	1	Blood	İstanbul	2022
PF374	4	>32/4	>8/4	>16/4	>16	R	R	1	Blood	Aegean	2022
PF379	8	>32/4	>8/4	2	>16	R	?	0	Blood	İstanbul	2022
PF407	>8	>32/4	>8/4	>16/4	>16	R	R	1	Tracheal aspirates	West Anatolia	2022
PF414	1	>32/4	>8/4	1	>16	R	R	0	Blood	Mediterranean	2022
PF426	2	>32/4	>8/4	>16/4	>16	R	R	1	Tracheal aspirates	Mediterranean	2022
PF437	0.5	>32/4	>8/4	>16/4	>16	?	R	1	Tracheal aspirates	Aegean	2022
PF438	0.5	>32/4	>8/4	>16/4	>16	?	R	1	Blood	Aegean	2022
PF452	2	>32/4	>8/4	>16/4	>16	R	R	1	Blood	West Balck Sea	2022
PF487	0.5	>32/4	>8/4	1	16	R	R	0	Blood	Aegean	2022
PF512	0.5	>32/4	>8/4	>16/4	>16	R	R	1	Sputum	İstanbul	2022
PF535	>8	>32/4	>8/4	>16/4	>16	R	R	1	Tracheal aspirates	Mediterranean	2022
PF573	2	>32/4	>8/4	>16/4	>16	?	R	1	Blood	Aegean	2023
PF575	1	32/4	>8/4	>16/4	>16	?	R	1	Blood	Aegean	2022
PF576	>8	>32/4	>8/4	>16/4	>16	?	R	1	Blood	Aegean	2023
PF589	0.5	>32/4	>8/4	>16/4	>16	R	R	1	Tracheal aspirates	İstanbul	2023
PF600	>8	>32/4	>8/4	1	>16	R	R	0	Tracheal aspirates	West Anatolia	2022
PF603	2	>32/4	>8/4	>16/4	>16	R	R	1	Tracheal aspirates	West Anatolia	2022
PF605	2	>32/4	>8/4	>16/4	>16	R	?	1	Tracheal aspirates	West Anatolia	2022
PF606	8	32/4	>8/4	1	>16	R	R	0	Tracheal aspirates	West Anatolia	2022
PF607	>8	>32/4	>8/4	>16/4	>16	R	R	1	Tracheal aspirates	West Anatolia	2022
PF609	2	>32/4	>8/4	2	16	R	?	0	Blood	West Anatolia	2022
PF612	4	>32/4	>8/4	>16/4	>16	R	R	1	Tracheal aspirates	West Anatolia	2023
PF613	2	32/4	>8/4	>16/4	16	R	R	1	Sputum	West Anatolia	2023
PF623	>8	>32/4	>8/4	>16/4	>16	R	R	1	Tracheal aspirates	West Anatolia	2023
PF627	1	>32/4	>8/4	>16/4	>16	R	R	1	Tracheal aspirates	West Anatolia	2023
PF628	2	>32/4	>8/4	>16/4	>16	R	R	1	Blood	West Anatolia	2023
PF630	>8	>32/4	>8/4	>16/4	>16	R	R	1	Bronchoalveolar lavage fluid	West Anatolia	2023
PF637	1	>32/4	>8/4	4	>16	R	R	0	Tracheal aspirates	West Balck Sea	2023
PF642	0.5	>32/4	>8/4	1	>16	R	R	0	Sputum	West Balck Sea	2022
PF672	1	>32/4	>8/4	>16/4	>16	R	R	1	Blood	Aegean	2023
PF684	1	>32/4	>8/4	>16/4	>16	R	R	1	Blood	Aegean	2023
PF699	4	>32/4	>8/4	>16/4	>16	R	R	1	Blood	Aegean	2023
PF700	0.5	32/4	>8/4	>16/4	16	R	R	1	Blood	Aegean	2023
PF701	1	>32/4	>8/4	>16/4	>16	R	R	1	Blood	Aegean	2023
PF713	1	>32/4	>8/4	1	>16	R	?	0	Blood	İstanbul	2023
PF722	0.5	>32/4	>8/4	>16/4	>16	R	R	1	Blood	Aegean	2023
PF723	8	>32/4	>8/4	>16/4	>16	R	R	1	Blood	Aegean	2023
PF725	1	>32/4	>8/4	>16/4	16	R	R	1	Blood	Aegean	2023
PF729	0.5	>32/4	>8/4	2	>16	R	R	0	Blood	Aegean	2023
PF743	4	>32/4	>8/4	>16/4	>16	R	R	1	Sputum	West Anatolia	2023
PF748	2	>32/4	>8/4	>16/4	>16	R	R	1	Blood	West Anatolia	2023
PF768	2	>32/4	>8/4	1	16	R	R	0	Blood	Aegean	2023
PF818	1	>32/4	>8/4	>16/4	>16	R	R	1	Sputum	West Anatolia	2023
PF875	1	>32/4	>8/4	>16/4	>16			1	Sputum	West Balck Sea	2023
PF886	>8	>32/4	>8/4	1	>16	R	S	0	Tracheal aspirates	İstanbul	2023
PF894	>8	>32/4	>8/4	>16/4	16	R	S	1	Blood	İstanbul	2023
PF895	>8	>32/4	>8/4	>16/4	>16	R	I	1	Blood	İstanbul	2023
PF924	0.5	>32/4	>8/4	>16/4	>16	R	R	1	Blood	Aegean	2023
PF926	0.5	>32/4	>8/4	>16/4	>16	R	R	1	Blood	Aegean	2023
PF934	8	>32/4	>8/4	>16/4	>16	R	R	1	Blood	İstanbul	2023
TR-10	32	>32	>8	<1	>16	R	R	0	Blood	İstanbul	2018
TR-16	16	>32	>8	2	>16	R	R	0	Blood	West Anatolia	2018
TR-18	2	>32	>8	2	>16	R	R	0	Blood	West Anatolia	2018
TR-20	16	>32	>8	8	>16	R	I	0	Blood	West Anatolia	2018
TR-22	16	>32	>8	2	>16	R	S	0	Blood	West Anatolia	2018
TR-28	16	>32	>8	<1	>16	R	UN	0	Blood	West Anatolia	2018
TR-29	64	>32	>8	2	2	R	R	0	Blood	West Anatolia	2018
TR-30	64	>32	>8	2	>16	R	R	0	Blood	West Anatolia	2018
TR-34	>64	>32	>8	4	16	R	R	0	Blood	West Anatolia	2018
TR-41	64	>32	>8	<1	>16	R	R	0	Blood	İstanbul	2018
TR-46	1	>32	>8	4	>16	R	R	0	Blood	İstanbul	2018
TR-96	8	>32	>8	2	16	R	R	0	Blood	İstanbul	2018
TR-101	2	>32	>8	1	>16			0	Blood	West Anatolia	2018
TR-104	1	>32	>8	<1	>16	R	I	0	Blood	İstanbul	2018
TR-107	2	>32	>8	2	>16	I	UN	0	Blood	İstanbul	2018
TR-109	32	>32	>8	2	>16	R	R	0	Blood	İstanbul	2018
TR-110	32	>32	>8	2	>16	R	R	0	Blood	İstanbul	2018
TR-114	32	>32	>8	2	>16	R	UN	0	Blood	West Anatolia	2018
TR-120	16	>32	>8	2	>16	R	R	0	Blood	West Anatolia	2019
TR-130	16	>32	>8	2	>16	R	UN	0	Blood	West Anatolia	2018
TR-133	32	>32	>8	>16	>16	R	R	1	Blood	İstanbul	2018
TR-134	32	>32	>8	2	>16	R	I	0	Blood	İstanbul	2019
TR-137	1	>32	>8	2	16	S	R	0	Blood	West Anatolia	2018
TR-138	32	>32	>8	2	>16	R	R	0	Blood	İstanbul	2019
TR-143	32	>32	>8	<1	16	R	UN	0	Blood	West Anatolia	2019
TR-146	16	>32	8	<1	>16			0	Blood	West Anatolia	2019
TR-151	2	>32	>8	2	>16	R	UN	0	Blood	İstanbul	2019
TR-152	16	32	>8	2	16	R	UN	0	Blood	İstanbul	2019
TR-153	64	>32	>8	2	>16	R	UN	0	Blood	West Anatolia	2019
TR-155	2	>32	>8	1	>16	R	S	0	Blood	İstanbul	2019
TR-159	4	>32	>8	2	>16			0	Blood	İstanbul	2018
TR-160	64	>32	>8	4	>16	R	R	0	Blood	İstanbul	2019
TR-162	4	>32	>8	2	>16	R	UN	0	Blood	İstanbul	2019
TR-165	2	>32	>8	2	>16	R	UN	0	Blood	İstanbul	2019
TR-166	8	>32	>8	4	>16	R	UN	0	Blood	West Anatolia	2019
TR-174	16	>32	>8	2	>16	R	I	0	Blood	İstanbul	2019
TR-175	2	>32	>8	2	>16	R	I	0	Blood	İstanbul	2019
TR-176	64	>32	>8	>16/4	64	R	R	1	Blood	İstanbul	2019
TR-178	16	>32	>8	2	>16	R	I	0	Blood	West Anatolia	2019
TR-179	64	>32	>8	2	>16	R	R	0	Blood	West Anatolia	2019
TR-181	4	>32	>8	2	>16	R	I	0	Blood	West Anatolia	2019
TR-182	8	>32	>8	2	>16	R	R	0	Blood	West Anatolia	2019
TR-187	64	>32	>8	8	>16	R	UN	0	Blood	İstanbul	2019
TR-189	64	>32	>8	4	>16	R	UN	0	Blood	İstanbul	2019
TR-192	>64	>32	>8	2	>16	R	R	0	Blood	İstanbul	2019
TR-193	64	>32	>8	2	>16	R	R	0	Blood	İstanbul	2019
TR-196	64	>32	>8	2	16	R	R	0	Blood	İstanbul	2019
TR-198	16	>32	>8	2	>16	R	R	0	Blood	İstanbul	2019
TR-199	2	>32	>8	2	8	R	R	0	Blood	İstanbul	2019
TR-201	>64	>32	>8	2	>16	R	R	0	Blood	İstanbul	2019
TR-202	16	>32	>8	2	>16	R	R	0	Blood	West Anatolia	2018
TR-203	8	>32	>8	2	>16			0	Blood	İstanbul	2019
TR-238	32	>32	>8	2	8	R	R	0	Blood	West Anatolia	2019
TR-239	4	>32	>8	2	>16	R	R	0	Blood	West Anatolia	2019
TR-242	4	>32	8	1	16	R	R	0	Blood	West Anatolia	2019
TR-245	16	>32	>8	2	>16	R	R	0	Blood	West Anatolia	2019
TR-248	2	>32	2	1	<0.12	R	R	0	Blood	West Anatolia	2019
