# Supplementary material for: Emergence of carbapenem-resistant putative hypervirulent Klebsiella pneumoniae ST147 with a distinct hybrid plasmid in Türkiye
Source: Emerg Microbes Infect. 2026 Mar 31;15(1):2653280. doi: 10.1080/22221751.2026.2653280 (PMC13084844; doi:10.1080/22221751.2026.2653280)
Supplement: SupplementaryTableS3.xlsx [file TEMI_A_2653280_SM8330.xlsx]

## Sheet: GeneralFeatures
Supplementary Table S3. Mobility, AMR and virulence profiles of the multireplicon/hybrid plasmids of selected ST147 and ST2096 isolates. Similarity between plasmids is given as mash distances in a separate sheet.
							Mobility-related				AMR-related																												Virulence-related				Stress resistance-related
											AMINOGLYCOSIDE								RIFAMYCIN	BETA-LACTAM					BLEOMYCIN	PHENICOL			TRIMETHOPRIM			MACROLIDE			QUINOLONE		SULFONAMIDE	TETRACYCLINE	VIRULENCE				MERCURY RESISTANCE
Isolate	ST	HybridStatus	Contig id	Size (bp)	GC	Replicon Type	Relaxase type	MPF type	orit type	Predicted mobility	aac(6')-Ib	aac(6')-Ib-cr5	aadA1	aadA2	aph(3')-Ia	aph(3')-VI	armA	rmtF1	arr-2	blaCTX-M-15	blaNDM-5	blaOXA	blaOXA-1	blaTEM-1	ble	catA1	catB	catB3	dfrA12	dfrA14	dfrA5	mph(A)	mph(E)	msr(E)	qnrB1	qnrS1	sul1	tet(D)	iucA	iucB	iucC	iutA	merA	merC	merD	merE	merP	merR	merT
PF149	ST147	Hybrid	PF149_nano_2	348257	0.47	IncFIB,IncHI1B	MOBH	MPF_F	-	conjugative	1	0	1	0	1	1	0	0	0	1	1	1	0	1	1	1	0	0	0	0	1	1	0	0	0	1	1	0	1	1	1	1	0	0	0	0	0	0	0
PF245	ST147	Hybrid	PF245_nano_8	364646	0.48	IncFIB,IncHI1B	MOBH	MPF_F	-	conjugative	1	0	1	0	1	0	0	1	1	1	0	1	0	1	0	1	1	0	0	0	1	1	0	0	1	1	1	0	1	1	1	1	0	0	0	0	0	0	0
PF302	ST147	Hybrid	PF302_dnnano_4	363935	0.48	IncFIB,IncHI1B	MOBH	MPF_F	-	conjugative	1	0	1	0	1	1	0	1	1	1	1	1	0	1	1	1	1	0	0	0	1	1	0	0	0	1	1	0	1	1	1	1	0	0	0	0	0	0	0
PF407	ST147	Hybrid	PF407_nano_4	348405	0.47	IncFIB,IncHI1B	MOBH	MPF_F	-	conjugative	1	0	1	0	0	1	0	0	0	1	1	1	0	1	1	1	0	0	0	0	1	1	0	0	0	1	1	0	1	1	1	1	0	0	0	0	0	0	0
PF573	ST147	Hybrid	PF573_nano_2	348272	0.47	IncFIB,IncHI1B	MOBH	MPF_F	-	conjugative	1	0	1	0	1	1	0	0	0	1	1	1	0	1	1	1	0	0	0	0	1	1	0	0	0	1	1	0	1	1	1	1	0	0	0	0	0	0	0
PF768	ST147	Hybrid	PF768_nano_1	348190	0.47	IncFIB,IncHI1B	MOBH	MPF_F	-	conjugative	1	0	1	0	1	1	0	0	0	1	1	1	0	1	1	1	0	0	0	0	1	1	0	0	0	1	1	0	1	1	1	1	0	0	0	0	0	0	0
PF576	ST2096	Multireplicon	PF576_nano_5	202282	0.46	IncFIB,IncHI1B	-	MPF_F	-	non-mobilizable	0	0	0	0	1	0	0	0	0	0	0	0	0	0	0	0	0	0	0	0	1	1	0	0	0	0	1	0	0	0	0	0	0	0	0	0	0	0	0
PF713	ST2096	Multireplicon	PF713_nano_8	261302	0.46	IncFIB,IncHI1B	MOBH	MPF_F	-	conjugative	0	0	0	1	0	0	1	0	0	1	0	0	0	1	0	0	0	0	1	0	0	0	1	1	0	0	1	0	1	1	0	1	1	1	1	1	1	1	1
PF886	ST2096	Multireplicon	PF886_nano_9	296461	0.468986	IncFIB,IncHI1B	MOBH	MPF_F	-	conjugative	0	0	0	1	0	0	1	0	0	1	0	0	0	1	0	0	0	0	1	0	0	0	1	1	0	0	1	0	1	1	1	1	1	1	1	1	1	1	1
PF298	ST2096	Potentially Multireplicon	PF298_nano_10, PF298_nano_5	61818, 119073	0.45, 0.46	IncFIB, IncHI1B	-	MPF_F	-	non-mobilizable	0	0	0	1	0	0	1	0	0	0	0	0	0	0	0	0	0	0	1	0	0	0	1	1	0	0	1	0	0	0	0	0	1	1	1	1	1	1	1
PF895	ST2096	Potentially Multireplicon	PF895_nano_5, PF895_nano_14	84081, 70219	0.46, 0.46	IncFIB, IncHI1B	-	MPF_F	-	non-mobilizable	0	1	0	1	0	0	0	0	0	1	0	0	1	1	0	0	0	1	1	1	0	0	0	0	0	0	1	1	0	0	0	0	0	0	0	0	0	0	0
PF233	ST2096	Multireplicon	PF233_nano_9	294050	0.48	IncFIB,IncFIB,IncHI1B	MOBF,MOBF	MPF_F	-	conjugative	0	1	0	1	0	0	1	0	0	1	0	0	1	1	0	0	0	1	1	1	0	0	1	1	0	0	1	1	0	0	0	0	1	1	1	1	1	1	1
[truncated: 5 more columns]

## Sheet: MashDistances
Query	PF149_ST147	PF245_ST147	PF302_ST147	PF407_ST147	PF573_ST147	PF768_ST147	PF576_ST2096	PF713_ST2096	PF886_ST2096	PF298_ST2096	PF895_ST2096	PF233_ST2096
PF149_ST147	0	0.00157453	0.00123693	0.000264084	4.76906e-05	4.76906e-05	0.0164427	0.0251607	0.0197565	0.0412845	0.0419997	0.0460045
PF245_ST147	0.00157453	0	0.000458924	0.00134007	0.00162709	0.00157453	0.017653	0.0260597	0.0205456	0.0427316	0.0434809	0.0471738
PF302_ST147	0.00123693	0.000458924	0	0.00105797	0.00128842	0.00123693	0.0179508	0.0263104	0.0208822	0.0430292	0.0437856	0.0475157
PF407_ST147	0.000264084	0.00134007	0.00105797	0	0.000312573	0.000264084	0.0167251	0.0252411	0.0200167	0.0415686	0.0419997	0.0461689
PF573_ST147	4.76906e-05	0.00162709	0.00128842	0.000312573	0	4.76906e-05	0.0164427	0.0251607	0.0197565	0.0412845	0.0418553	0.0460045
PF768_ST147	4.76906e-05	0.00157453	0.00123693	0.000264084	4.76906e-05	0	0.0163866	0.0251607	0.0197565	0.0412845	0.0417116	0.0460045
PF576_ST2096	0.0164427	0.017653	0.0179508	0.0167251	0.0164427	0.0163866	0	0.0340249	0.0259767	0.0266484	0.0290489	0.0387085
PF713_ST2096	0.0251607	0.0260597	0.0263104	0.0252411	0.0251607	0.0251607	0.0340249	0	0.00495906	0.0160531	0.0188675	0.0246831
PF886_ST2096	0.0197565	0.0205456	0.0208822	0.0200167	0.0197565	0.0197565	0.0259767	0.00495906	0	0.0180709	0.0249208	0.026143
PF298_ST2096	0.0412845	0.0427316	0.0430292	0.0415686	0.0412845	0.0412845	0.0266484	0.0160531	0.0180709	0	0.00940624	0.0148187
PF895_ST2096	0.0419997	0.0434809	0.0437856	0.0419997	0.0418553	0.0417116	0.0290489	0.0188675	0.0249208	0.00940624	0	0.017359
PF233_ST2096	0.0460045	0.0471738	0.0475157	0.0461689	0.0460045	0.0460045	0.0387085	0.0246831	0.026143	0.0148187	0.017359	0
